# Supplementary material for: Nonintrusive thermal-wave sensor for operando quantification of degradation in commercial batteries
Source: Nat Commun. 2023 Dec 11;14:8203. doi: 10.1038/s41467-023-43808-9 (PMC10713567; doi:10.1038/s41467-023-43808-9)
Supplement: Supplementary file 4 — Supplementary Code [file 41467_2023_43808_MOESM4_ESM.zip]

Archive with 35 entries (32 files):
- 3AhCell_CM_40mA_100Hz_25mHz_ch_SOC_20_Re.csv
- Cal0_kp_from_kelec.m
- Cal1_a_b_from_keff_vs_kf.m
- Cal1_a_b_from_keff_vs_kf_example.m
- Cal2_Li_coverage_vs_tomo.m
- Exp0_keff_extraction.m
- Exp1_phi_Li_gas_from_keff.m
- Q_k_3Ah6C1C_Tavg25C.txt
- README.txt
- TCR_ab.m
- TCR_abLi.m
- keff_abLi.m
- linfitxy/
- linfitxy/license.txt
- linfitxy/linfitxy.m
- polyfitZero-1.3/
- polyfitZero-1.3/html/
- polyfitZero-1.3/html/polyfitZero_example.html
- polyfitZero-1.3/html/polyfitZero_example.png
- polyfitZero-1.3/html/polyfitZero_example_01.png
- polyfitZero-1.3/html/polyfitZero_example_02.png
- polyfitZero-1.3/html/polyfitZero_example_eq30592.png
- polyfitZero-1.3/license.txt
- polyfitZero-1.3/polyfitB.m
- polyfitZero-1.3/polyfitB0.m
- polyfitZero-1.3/polyfitB0_example.m
- polyfitZero-1.3/polyfitBM.m
- polyfitZero-1.3/polyfitBM_example.m
- polyfitZero-1.3/polyfitBMroot.m
- polyfitZero-1.3/polyfitBMrootTerms.m
- polyfitZero-1.3/polyfitB_example.m
- polyfitZero-1.3/polyfitBroot.m
- polyfitZero-1.3/polyfitZero.m
- polyfitZero-1.3/polyfitZero_example.m
- polyfitZero-1.3/polyfitZero_example_plot.png
