# Supplementary material for: Nonintrusive thermal-wave sensor for operando quantification of degradation in commercial batteries
Source: Nat Commun. 2023 Dec 11;14:8203. doi: 10.1038/s41467-023-43808-9 (PMC10713567; doi:10.1038/s41467-023-43808-9)
Supplement: Supplementary file 4 — Supplementary Code [file 41467_2023_43808_MOESM4_ESM.zip › 3AhCell_CM_40mA_100Hz_25mHz_ch_SOC_20_Re.csv]

Time experiment started	9/29/2022 7:18:09 PM
Time experiment completed	9/29/2022 9:43:26 PM
Notes:
Current [A-RMS]	0.040000
1w Test Duration [s]	30.000000
3w Test Duration [s]	20.000000
Lockin Delay [s]	500.000000
Sensitivity A (1omega)	1V
Sensitivity A (3omega)	1V
Sensitivity A-B (1omega)	20mV
Sensitivity A-B (3omega)	500�V
AC Gain (A)	0dB
AC Gain (A-B)	18dB
Time Constant 1	50s
Time Constant 2	50s
Slope 1	6db/octave
Slope 2	18dB/octave
Frequency [Hz]	1omegaX [V]	1omegaY [V]	3omegaX [V]	3wX Sdev [V]	3omega Y [V]	3wY Sdev [V]	# samples
9.999800E+1	2.786000E-1	9.038720E-4	-2.691605E-5	1.449383E-6	-2.691097E-5	1.751984E-6	9.251000E+3
8.084100E+1	2.787074E-1	6.993263E-4	-3.034937E-5	2.070754E-7	-2.970809E-5	1.896330E-7	9.334000E+3
6.535400E+1	2.787458E-1	6.071244E-4	-3.332190E-5	6.846889E-7	-3.215157E-5	6.725075E-7	9.244000E+3
5.283300E+1	2.787561E-1	4.578547E-4	-3.575013E-5	5.402144E-7	-3.590908E-5	5.347827E-7	9.139000E+3
4.271200E+1	2.788058E-1	3.774242E-4	-3.885798E-5	1.838417E-7	-4.135602E-5	1.907890E-7	9.340000E+3
3.452900E+1	2.787941E-1	3.062538E-4	-4.369917E-5	2.777242E-7	-4.781696E-5	2.731466E-7	9.267000E+3
2.791400E+1	2.787923E-1	3.052104E-4	-4.993035E-5	6.317627E-7	-5.489272E-5	7.063450E-7	9.099000E+3
2.256600E+1	2.788209E-1	1.750296E-4	-5.778119E-5	3.392055E-7	-6.219001E-5	2.332747E-7	9.063000E+3
1.824300E+1	2.788395E-1	1.979715E-4	-6.774184E-5	3.387509E-7	-6.970959E-5	3.601376E-7	9.158000E+3
1.474800E+1	2.788621E-1	1.420911E-4	-7.982384E-5	5.310473E-7	-7.659031E-5	5.113977E-7	8.967000E+3
1.192300E+1	2.788675E-1	1.000000E-4	-9.377088E-5	4.029042E-7	-8.198304E-5	3.408882E-7	8.219000E+3
9.639000E+0	2.789193E-1	1.935536E-4	-1.094005E-4	6.412148E-7	-8.551993E-5	6.660359E-7	8.292000E+3
7.792000E+0	2.788340E-1	1.882831E-4	-1.255177E-4	5.325248E-7	-8.652532E-5	4.784426E-7	8.242000E+3
6.300000E+0	2.789198E-1	1.029295E-4	-1.415763E-4	1.958105E-6	-8.501993E-5	1.994623E-6	8.228000E+3
5.093000E+0	2.789638E-1	1.180723E-4	-1.564626E-4	3.226579E-7	-8.164102E-5	3.451137E-7	8.440000E+3
4.117000E+0	2.789423E-1	5.145372E-5	-1.696282E-4	1.952129E-7	-7.672004E-5	1.606417E-7	8.380000E+3
3.328000E+0	2.790274E-1	1.274046E-4	-1.809366E-4	8.022515E-7	-7.100862E-5	7.640727E-7	8.342000E+3
2.691000E+0	2.788209E-1	1.540153E-4	-1.909276E-4	4.598295E-7	-6.498043E-5	4.867209E-7	8.294000E+3
2.175000E+0	2.788098E-1	-6.648715E-5	-1.994052E-4	7.030259E-7	-5.898638E-5	7.207117E-7	8.397000E+3
1.759000E+0	2.790538E-1	-2.749847E-5	-2.064384E-4	1.506022E-7	-5.360946E-5	1.350835E-7	8.402000E+3
1.422000E+0	2.790815E-1	1.963603E-5	-2.126047E-4	3.074371E-7	-4.849617E-5	3.048960E-7	8.364000E+3
1.149000E+0	2.788340E-1	-1.407250E-4	-2.178558E-4	7.357907E-7	-4.408029E-5	7.284822E-7	8.403000E+3
9.290000E-1	2.787555E-1	1.134690E-4	-2.225514E-4	2.103315E-7	-4.014951E-5	1.930367E-7	8.412000E+3
7.510000E-1	2.790357E-1	-4.096832E-5	-2.268321E-4	1.074766E-7	-3.672329E-5	1.133599E-7	8.310000E+3
6.070000E-1	2.789562E-1	9.561394E-5	-2.303070E-4	3.294947E-7	-3.371076E-5	1.531682E-7	8.358000E+3
4.910000E-1	2.789195E-1	-7.142113E-6	-2.339603E-4	7.393503E-8	-3.115079E-5	4.730842E-8	8.555000E+3
3.970000E-1	2.790762E-1	-8.118598E-6	-2.371975E-4	7.922427E-8	-2.911829E-5	5.350285E-8	8.402000E+3
3.210000E-1	2.788290E-1	2.091715E-4	-2.400323E-4	2.890228E-7	-2.730190E-5	3.563067E-7	8.549000E+3
2.590000E-1	2.793619E-1	3.738324E-4	-2.430307E-4	1.363988E-7	-2.587353E-5	1.911289E-7	8.515000E+3
2.100000E-1	2.786777E-1	4.239408E-4	-2.455523E-4	2.496118E-7	-2.484070E-5	2.969064E-7	8.501000E+3
1.700000E-1	2.789700E-1	1.359327E-4	-2.483652E-4	7.850755E-8	-2.384323E-5	1.991995E-7	8.529000E+3
1.370000E-1	2.799258E-1	-4.574705E-4	-2.511856E-4	4.902613E-7	-2.326798E-5	4.955390E-7	8.579000E+3
1.110000E-1	2.774231E-1	3.893710E-4	-2.539314E-4	8.748320E-7	-2.272979E-5	8.605427E-7	8.414000E+3
9.000000E-2	2.797611E-1	-3.025238E-4	-2.562953E-4	4.308734E-8	-2.240842E-5	6.448338E-8	8.494000E+3
7.200000E-2	2.787740E-1	-2.437226E-4	-2.589059E-4	1.093629E-7	-2.253759E-5	1.096293E-7	8.483000E+3
5.900000E-2	2.799861E-1	1.296878E-3	-2.616538E-4	4.704127E-7	-2.278578E-5	4.721746E-7	8.981000E+3
4.700000E-2	2.793743E-1	4.307795E-4	-2.645040E-4	9.698623E-8	-2.300405E-5	9.507173E-8	9.089000E+3
3.800000E-2	2.783941E-1	2.021614E-3	-2.676246E-4	1.355699E-7	-2.334992E-5	1.355986E-7	9.085000E+3
3.100000E-2	2.779587E-1	1.786547E-4	-2.706185E-4	6.651870E-8	-2.353977E-5	6.272499E-8	8.972000E+3
2.500000E-2	2.792879E-1	7.956945E-4	-2.735489E-4	4.591797E-8	-2.441804E-5	4.235655E-8	8.810000E+3
