# Supplementary material for: Nonintrusive thermal-wave sensor for operando quantification of degradation in commercial batteries
Source: Nat Commun. 2023 Dec 11;14:8203. doi: 10.1038/s41467-023-43808-9 (PMC10713567; doi:10.1038/s41467-023-43808-9)
Supplement: Supplementary file 4 — Supplementary Code [file 41467_2023_43808_MOESM4_ESM.zip › Cal0_kp_from_kelec.m]

kf = 0.23; % fluid thermal conductivity: 0.23 W/m-K for Gen2 electrolyte; 0.025 W/m-K for gas
phi = (1-0.374)*0.9183; % fraction of active material particle

%% calculate kp from kelec: use graphite electrode as an example
kelec = 1.302; % electrode thermal conductivity
kp = (2*kelec^2+kelec*kf*(3*phi-2))/(kf+kelec*(3*phi-1)) % particle thermal conductivity
