# Supplementary material for: Nonintrusive thermal-wave sensor for operando quantification of degradation in commercial batteries
Source: Nat Commun. 2023 Dec 11;14:8203. doi: 10.1038/s41467-023-43808-9 (PMC10713567; doi:10.1038/s41467-023-43808-9)
Supplement: Supplementary file 4 — Supplementary Code [file 41467_2023_43808_MOESM4_ESM.zip › Cal1_a_b_from_keff_vs_kf_example.m]

close all;
% verification of a&b using other fluids
kgas = 0.025; % gas therma conductivity
kgen2 = 0.23; % Gen 2 electrolyte thermal conductivity
kf = [0.025 0.147 0.23 0.366];
TCR = [6.40E-04 3.35E-04 2.79E-04 2.41E-04];
dTCRp = [3.16E-05	1.79E-05	1.52E-05	1.26E-05];
dTCRm = [3.69E-05	2.06E-05	1.71E-05	1.39E-05]
keff = [0.207585519	0.345906386 0.403425645	0.46387684];
dkp = [1.27E-02	2.00E-02	2.26E-02	2.45E-02];
dkm = [1.44E-02	2.24E-02	2.55E-02	2.74E-02];

kfc = linspace(0,0.5,100);
[TCRc, keffc] = TCR_ab(beta,kfc);

phi_gas = linspace(0,100,100);
bg = 3*phi_gas/100.*(kgen2-kgas)+kgas-2*kgen2;
cg = -kgas*kgen2;
kfg = (-bg+sqrt(bg.^2-4*2*cg))/4;
[TCR_fg, keffc_fg] = TCR_ab(beta,kfg);

figure; hold all
% plot(kf,TCR,'bo');
errorbar(kf(1),TCR(1),dTCRm(1),dTCRp(1),'ko','Linewidth',1.5);
errorbar(kf(2),TCR(2),dTCRm(2),dTCRp(2),'gs','markersize',6,'Linewidth',1.5);
errorbar(kf(3),TCR(3),dTCRm(3),dTCRp(3),'md','Linewidth',1.5);
errorbar(kf(4),TCR(4),dTCRm(4),dTCRp(4),'b^','Linewidth',1.5);
plot(kfc,TCRc,'r-');
legend('Dry','IPA','Gen2','IPA:H_2O = 1:1','location','Northeast');
ylim([0 1E-3]);
xlim([0 0.5]);
xlabel('k_f (W/m-K)')
ylabel('TCR (m^2K/W)')

figure; hold all
% plot(kf,keff,'bo');
errorbar(kf(1),keff(1),dkm(1),dkp(1),'ko','Linewidth',1.5);
errorbar(kf(2),keff(2),dkm(2),dkp(2),'gs','markersize',6,'Linewidth',1.5);
errorbar(kf(3),keff(3),dkm(3),dkp(3),'md','Linewidth',1.5);
errorbar(kf(4),keff(4),dkm(4),dkp(4),'b^','Linewidth',1.5);
plot(kfc,keffc,'r-');
legend('Dry','IPA','Gen2','IPA:H_2O = 1:1','location','Southeast');
ylim([0 0.6]);
xlim([0 0.5]);
xlabel('k_f (W/m-K)')
ylabel('k_{eff} (W/m-K)')

figure; hold all
yyaxis left
plot(phi_gas,kfg,'-');
ylabel('k_f (W/m-K)')
yyaxis right
plot(phi_gas,keffc_fg,'-');
% ylim([0 0.5]);
xlim([0 100]);
xlabel('\phi_{dry} (%)')
ylabel('k_{eff} (W/m-K)')
