# Supplementary material for: Nonintrusive thermal-wave sensor for operando quantification of degradation in commercial batteries
Source: Nat Commun. 2023 Dec 11;14:8203. doi: 10.1038/s41467-023-43808-9 (PMC10713567; doi:10.1038/s41467-023-43808-9)
Supplement: Supplementary file 4 — Supplementary Code [file 41467_2023_43808_MOESM4_ESM.zip › Cal2_Li_coverage_vs_tomo.m]

close all;
kf = 0.23; % electrolyte (0.23) or air (0.025)
[TCR_oLi, keff_oLi] = TCR_ab(beta,kf);
[TCR_Li, keff_Li] = TCR_abLi(beta,kf);

phi_Li = linspace(0,50,100);
keff = (phi_Li*keff_Li+(100-phi_Li)*keff_oLi)/100;
figure; hold all
plot(phi_Li,keff,'-','color',[0 0.45 0.74]);
% plot([28.2 37.5],[0.438 0.460],'d','color',[0 0.45 0.74]);
errorbar([28.2 37.5],[0.438 0.460],0.02*[0.438 0.460],0.02*[0.438 0.460],0.05*[28.2 37.5],0.05*[28.2 37.5],'d','color',[0 0.45 0.74],'Linewidth',1.5);
xlim([0 50]);
% ylim([0.35 0.5]);
xlabel('\phi_{Li} (%)')
ylabel('k_{eff} (W/m-K)')
