# Supplementary material for: Nonintrusive thermal-wave sensor for operando quantification of degradation in commercial batteries
Source: Nat Commun. 2023 Dec 11;14:8203. doi: 10.1038/s41467-023-43808-9 (PMC10713567; doi:10.1038/s41467-023-43808-9)
Supplement: Supplementary file 4 — Supplementary Code [file 41467_2023_43808_MOESM4_ESM.zip › Exp0_keff_extraction.m]

clc; clear all; close all;
% add the filepath
% filepath = 'C:\Users\yuqts\OneDrive\Desktop\LBL\Battery_fast_charging\0Data&Analysis\2022_TWS\New3Ah\6C1C_CMoff_Sep2022';
filename = '3AhCell_CM_40mA_100Hz_25mHz_ch_SOC_20_Re';
% datafile = [filepath '\' filename '.csv'];
datafile = [filename '.csv'];
V3w = readtable(datafile);
V3w = table2array(V3w);
% V3w = str2double(V3w);

%% Read experimental data 
I_rms = 40e-3;     % RMS value of current [A]
R_0   = mean(V3w(V3w(:,1)>0.05,2)/I_rms)      % L Heater resistance [ohm]
% R_0   = mean(V3w(V3w(:,1)>10,2)/I_rms)      % L Heater resistance [ohm]
P_0   = I_rms^2*R_0;                       % AC power amplitude [W] 
dRdT  = R_0*2.1e-3;    % dR/dT of the heater [ohm/K]
Vmag1 = sqrt(V3w(:,4).^2+V3w(:,6).^2);
Vr1 = V3w(:,4);
Vimg1 = V3w(:,6);
Phi1 = atan(Vimg1./Vr1);
Z1 = Vr1./Vimg1;
Vw = V3w(:,1)';
T2w = 2/dRdT*Vmag1/I_rms;
Vexp = [Vw' -Vr1 Vimg1 -Phi1];

%% Heater geometry and property
b    = 150e-6;   % Half-width of the heater [m]
% u_b  = ;    % Uncertainty in b [m]
L    = 9.0e-3; % Length of the heater [m]
% u_L  = ; % Uncertainty in L [m]

V3wf = V3w(V3w(:,1)<0.5,:); % Calculate the slope using low-frequency data (<0.5 Hz)
% V3wf = V3w(V3w(:,1)<0.3&V3w(:,1)>0.0275,:); % Calculate the slope using low-frequency data (<0.5 Hz)
wf = logspace(log10(0.01),log10(100),40);

kimg = P_0/(mean(abs(V3wf(:,6)))/I_rms*2/dRdT*4*L)
coeff = polyfit(log(V3wf(:,1)),-V3wf(:,4),1);
slope = coeff(1);
kr = -P_0/2/pi/L/(2*slope/dRdT/I_rms)
[kimg kr kr^2/45.29]
kr^2/45.29

[p, sp] = linfitxy(log(V3wf(:,1)),-V3wf(:,4),0,V3wf(:,5));
smax = p(1)+sp(1);
smin = p(1)-sp(1);
kr_max = -P_0/2/pi/L/(2*smax/dRdT/I_rms);
kr_min = -P_0/2/pi/L/(2*smin/dRdT/I_rms);
k0 = kr^2/45.29;
kmax = kr_max^2/45.29;
kmin = kr_min^2/45.29;
(kmax-kmin)/k0/2*100

figure; 
plot(V3wf(:,1),-V3wf(:,5)./V3wf(:,4),'o')
xlim([0.01 1])
set(gca,'xscale','log')
xlabel('Frequency(Hz)')
ylabel('\DeltaV_{3\omega}/V_{3\omega}')

Vrf = polyval(coeff,log(wf));
Vimgf = mean(V3wf(:,6))*ones(size(wf));

%% Generate plots
figure;
hold all
plot(V3w(:,1)',-Vr1,'o','markersize',6,'linewidth',2);
plot(V3w(:,1)',Vimg1,'o','markersize',6,'linewidth',2);

plot(wf,Vrf,'b-','linewidth',2);

xlim([0.01 100])
legend('In-phase','Out-of-phase','location','West')
set(gca,'xscale','log')
xlabel('Frequency(Hz)')
ylabel('V_{3\omega}(V)')
box on; 

figure;
hold all
w_plot = V3w(:,1)';
Vr_plot = -Vr1(w_plot<0.5);
w_plot(w_plot>0.5) = [];
plot(w_plot,Vr_plot,'o','markersize',6,'linewidth',2);
plot(wf,Vrf,'b-','linewidth',2);
xlim([0.01 1])
set(gca,'xscale','log')
xlabel('Frequency(Hz)')
ylabel('V_{3\omega}(V)')
box on; 
