# Supplementary material for: Nonintrusive thermal-wave sensor for operando quantification of degradation in commercial batteries
Source: Nat Commun. 2023 Dec 11;14:8203. doi: 10.1038/s41467-023-43808-9 (PMC10713567; doi:10.1038/s41467-023-43808-9)
Supplement: Supplementary file 4 — Supplementary Code [file 41467_2023_43808_MOESM4_ESM.zip › Exp1_phi_Li_gas_from_keff.m]

% back calculate phi_gas and phi_Li from the measured keff
close all; clear; clc
Qk1 = load('Q_k_3Ah6C1C_Tavg25C.txt');

% plot keff vs. capacity loss
figure; hold all
plot(Qk1(:,3),Qk1(:,4),'ks','markersize',6);
x1 = [0 30 30 0];
y1 = [100 100 135 135];
patch(x1, y1,[0 0.4470 0.7410],'facealpha',.3,'Edgecolor','none')
x1 = [0 30 30 0];
y1 = [35 35 51.5 51.5];
patch(x1, y1,[0.4940 0.1840 0.5560],'facealpha',.3,'Edgecolor','none')
x1 = [0 30 30 0];
y1 = [51.5 51.5 100 100];
patch(x1, y1,[0.85 0.33 0.10],'facealpha',.3,'Edgecolor','none')
% legend('Cooling','CM','Insulation','location','Northeast')
h1 = legend('$\overline{T}_{ch}=25^{\circ}C$','location','Northeast');
set(h1,'Interpreter','latex')
xlabel('Capacity loss (%)')
ylabel('k_{eff}/k_{eff,0} (%)')
% xlim([0 125])
ylim([35 135])

% Case study: Tavg = 25 degree C 
keff0 = 0.40; % the effective thermal codnuctivity of pristine battery 
N = size(Qk1(:,4),1);
phi_Li = zeros(N,1);
[M I] = max(Qk1(:,4));
phi_Li(2:I) = (Qk1(2:I,4)-100)/0.38142; % based on the calibrated relationship: keff vs. phi_Li
phi_Li(I+1:end) = phi_Li(I);
phi_gas = zeros(N-I,1);

lb = [0];
ub = [1000];
opts = optimset('Display','off');
for i = 1:N-I
beta0 = 0;
phi_gas(i) = lsqcurvefit(@keff_abLi,beta0,phi_Li(I),keff0*Qk1(i+I,4)/100,lb,ub,opts);
end

%% plot phi_Li and phi_gas vs. capacity loss
% guide line for phi_Li vs. capacity loss
p1 = polyfitB(Qk1(1:I,3)-Qk1(I,3),phi_Li(1:I),2,phi_Li(I));
Qx1 = linspace(Qk1(1,3),Qk1(I,3),20);
Qx1c = linspace(Qk1(1,3)-Qk1(I,3),0,20);
Liy1 = polyval(p1,Qx1c);
% guide line for phi_gas vs. capacity loss
p2 = polyfit(Qk1(I+1:end,3),phi_gas(1:end),2);
Qx2 = linspace(0,30,50);
Phiy2 = polyval(p2,Qx2);

figure; hold all
% plot phi_Li vs. capacity loss and the guide line
yyaxis left
plot(Qk1(1:I,3),phi_Li(1:I),'d','markersize',6);
plot(Qx1,Liy1,'-');
plot([Qk1(I+1:end,3); 30],[phi_Li(I+1:end); phi_Li(end)],'--');
ylabel('Li coverage (%)')
% plot phi_gas vs. capacity loss and the guide line
yyaxis right
plot(Qk1(I+1:end,3),phi_gas(1:end),'s','markersize',6);
plot(Qx2,Phiy2,'-');
ylim([0 80]);
ylabel('Electrolyte consumption (%)');
xlabel('Capacity loss (%)');
