# Supplementary material for: Nonintrusive thermal-wave sensor for operando quantification of degradation in commercial batteries
Source: Nat Commun. 2023 Dec 11;14:8203. doi: 10.1038/s41467-023-43808-9 (PMC10713567; doi:10.1038/s41467-023-43808-9)
Supplement: Supplementary file 4 — Supplementary Code [file 41467_2023_43808_MOESM4_ESM.zip › Q_k_3Ah6C1C_Tavg25C.txt]

%Nc	Qd[%]	∆Qd[%]	keff/keff0[%]
0	100	0	100
1	97.42446043	2.575539568	106.3576773
3	94.17266187	5.827338129	109.1979099
5	92.98417266	7.015827338	112.3674493
7	92.43165468	7.568345324	112.4081979
8	91.47625899	8.523741007	102.4923576
10	87.76978417	12.23021583	94.04830845
15	80.28417266	19.71582734	84.49607329
20	72.45611511	27.54388489	74.73084829
