# Supplementary material for: Nonintrusive thermal-wave sensor for operando quantification of degradation in commercial batteries
Source: Nat Commun. 2023 Dec 11;14:8203. doi: 10.1038/s41467-023-43808-9 (PMC10713567; doi:10.1038/s41467-023-43808-9)
Supplement: Supplementary file 4 — Supplementary Code [file 41467_2023_43808_MOESM4_ESM.zip › README.txt]

1. System requirements
MATLAB R2019b installed in Windows 10.


2. Installation guide
It takes about 30-45 mins to complete MATLAB install: 1) create your Mathworks account; 2) Associate your account to the license; 3) download and install MATLAB; 4) activae the software; 5) add the compuational code to the current directory; 6) add the folders "linfitxy" and "polyfitZero-1.3" to the path.
Detailed installation procedure can be found: https://www.mathworks.com/content/dam/mathworks/mathworks-dot-com/academia/student-competitions/best-robotics/files/Installation_of_MATLAB_and_Simulink.pdf.


3. Demo & Instructions for use
3.1 Instructions to run on data and for use
calibrate and verify our thermal transport model:
a) run 'Cal0_kp_from_kelec.m': calculate the active material particle thermal conductivity from the measured electrode thermal conductivity using Bruggeman model;
b) run 'Cal1_a_b_from_keff_vs_kf.m': calibrate the constriction width a and half width b for surface particles by fitting to keff vs. kf (call the function 'TCR_ab.m'), and the calibrated model is verified by comparing to experimental results with different kf  (run 'Cal1_a_b_from_keff_vs_kf_example.m');
c) run 'Cal1_a_b_from_keff_vs_kf_example.m': verify the accuracy of our calibrated model in calculating the Li coverage (call the function 'TCR_abLi.m');
back calculate the amount of Li coverage and electrolyte loss from the calibrated model and measured keff:
d) run 'Exp0_keff_extraction.m': extract the measured keff from the experimental data;
e) run 'Exp1_phi_Li_gas_from_keff.m': calculate the amount of electrolyte loss and Li coverage from the measured keff using the function 'keff_abLi.m'. 

3.2 Expected output
The corresponding output:
a) particle thermal conductivity;
b) constriction width a and half width b for surface particles;
c) comparison between the calculation and experimental results as a function of Li coverage;
d) the measured keff;
e) calcuated phi_gas and phi_Li as a function of capacity loss

3.3 Expected run time for demo on a "normal" desktop computer
The run time is less than 10 seconds for each calculation.
