# Supplementary material for: Nonintrusive thermal-wave sensor for operando quantification of degradation in commercial batteries
Source: Nat Commun. 2023 Dec 11;14:8203. doi: 10.1038/s41467-023-43808-9 (PMC10713567; doi:10.1038/s41467-023-43808-9)
Supplement: Supplementary file 4 — Supplementary Code [file 41467_2023_43808_MOESM4_ESM.zip › TCR_ab.m]

% calculation function for thermal contact resistance
function [TCR,keff] = TCR_ab(beta,kf)
% material properties 
% k of active material | fraction of active material | fraction of solid part | particle radius 
kma = 2.8191; phi_ma = 0.574856; phi_a = 1-0.374; rp_a = 4.03E-6; % anode
kmc = 1.945; phi_mc = 0.6021; phi_c = 1-0.331; rp_c = 4.03E-6; % cathode
kms = 0.3536; phi_ms = 0.6; phi_s = 0.6; % separator

fa = beta(1); % a fitting parameter for constriction width: ~a
fb = beta(2); % a fitting parameter for surface electrode porosity: ~b
% initial guess for the half width of surface unit cells 
b_a = rp_a/sqrt(pi/4*phi_a); % anode side
b_c = rp_c/sqrt(pi/4*phi_c); % cathode side
% initial guess for the constriction width of surface electrode particles
a_a = rp_a*fa; 
a_c = rp_c*fa;

% calcuate the effective separator thermal conductivity for different kf
s1 = 3*phi_ms*(kf-kms)+kms-2*kf;
s2 = -kms*kf;
ks = (-s1+sqrt(s1.^2-4*2*s2))/4; % effective separator thermal conductivity 
% calcuate the effective anode thermal conductivity for different kf
a1 = 3*phi_ma*(kf-kma)+kma-2*kf;
a2 = -kma*kf;
ka = (-a1+sqrt(a1.^2-4*2*a2))/4;
% Rf & Rc for the anode side
Rfa = rp_a./kf/(4*b_a^2-pi*rp_a^2)*fb; % thermal resistance: fluid part
Rca = (1-a_a/rp_a)^1.5/4/kma/a_a+(1-a_a/b_a)^1.5/4./ks/a_a; % Cooper solution

% calcuate the effective cathode thermal conductivity for different kf
c1 = 3*phi_mc*(kf-kmc)+kmc-2*kf;
c2 = -kmc*kf;
kc = (-c1+sqrt(c1.^2-4*2*c2))/4;
% Rf & Rc for the cathode side
Rfc = rp_c./kf/(4*b_c^2-pi*rp_c^2)*fb; % thermal resistance: fluid part
Rcc = (1-a_c/rp_c)^1.5/4./kmc./a_c+(1-a_c/b_c)^1.5/4./ks./a_c; % Copper solution

% calculate the TCR
Rb_a = 1.0E-8/(pi*a_a^2);
Rb_c = 1.0E-8/(pi*a_c^2);
TCR_a = 4*b_a^2./(1./Rfa+1./(Rca+Rb_a));
TCR_c = 4*b_c^2./(1./Rfc+1./+(Rcc+Rb_c));
TCR = TCR_a+TCR_c;

% calculate the effective thermal conuctivity 
keff = 20E-6/237+71E-6./kc+26E-6./ks+70E-6./ka+10E-6/401+TCR;
keff = (20E-6+71E-6+26E-6+70E-6+10E-6)./keff;
end
